# Supplementary material for: Fatty Acid and Phenolic Profiles of Virgin Olive Oils from Local and European Varieties Planted in Lebanon
Source: Plants (Basel). 2023 Jul 18;12(14):2681. doi: 10.3390/plants12142681 (PMC10386562; doi:10.3390/plants12142681)
Supplement: Supplementary file 1 [file plants-12-02681-s001.zip]

Archive with 1 entries (1 files):
- plants-2408092-supplementary.pdf
